# Supplementary material for: Investigating Roles of Cerebral Blood Flow to Maintain Thermal Stability of Neonatal Brain Against Cold Stress Using Non-Invasive Probes for Brain Perfusion and Temperature Gradient
Source: Biosensors (Basel). 2026 Feb 20;16(2):127. doi: 10.3390/bios16020127 (PMC12937989; doi:10.3390/bios16020127)
Supplement: Supplementary file 1 [file biosensors-16-00127-s001.zip]

Archive with 1 entries (1 files):
- biosensors-4099896-supplementary.pdf
